# Supplementary material for: Molecular Evolution of the Porcine Type I Interferon Family: Subtype-Specific Expression and Antiviral Activity
Source: PLoS One. 2014 Nov 5;9(11):e112378. doi: 10.1371/journal.pone.0112378 (PMC4221479; doi:10.1371/journal.pone.0112378)
Supplement: Table S1 — Repetitive elements (RE) associated with the genes of porcine type I IFN subtypes. The genomic sequence was extracted from chromosome 1 (SSC1) contig NC_010443.4 (http://www.ncbi.nlm.nih.gov/nuccore/NC_010443.4|:224375846–225698870). The association of repetitive elements (REs) was examined with the Censor program http://www.girinst.org/censor/index.php) to screen the 1.3 Mbp sequence on SSC1, which contains all porcine Type I IFN genes except the IFNK gene. The program reported the name, class, and length of the detected REs. The “similarity value (Sim)” reports the number of matches in the alignment normalized by the length of the alignment, whereas the “positive value (Pos)” reports the normalized number of alignment positions that produce positive scores in the alignment matrix. The location of either REs or IFN genes (ORFs) is related to the nt positions in the 1.3 Mbp region, and “distance to IFN ORF” was obtained to subtract the start position of a IFN ORF from the position of the closer end of the corresponding RE(s); the negative numbers indicate REs posited prior to 5′-end of the ORFs, and positive numbers for that after 3′-end of the ORFs. The IFN genes and corresponding REs are organized according to the order localized on SSC1, as shown in Figure 1. (XLSX) [file pone.0112378.s002.xlsx]

## Sheet: Sheet1
	Table S1:	Repetitive elements (RE) associated with the genes of porcine Type I IFN subtypes*.
	RE	RE	RE	RE length	Similarity	Positive	Positive	Location		IFN gene	Location		Distance to
	Name	Class	Direction		value (Sim)	value (Pos)	Score	From	To		From	to	IFN ORF
	LTR54	ERV/ERV1	d	43	0.8261	0.8261	228	44567	44610	IFNE	45393	45974	-783
	MIR	NonLTR/SINE	c	85	0.6932	0.6932	251	68150	68235	IFNW1	65344	65883	-2267
	MER106B	DNA/hAT	c	232	0.7543	0.7543	765	81618	81850	IFNA3	80878	81423	-195
	L1MA1	NonLTR/L1	c	54	0.78	0.78	206	91141	91195	IFNW2P	84831	90912	-229
	MER106B	DNA/hAT	c	518	0.7605	0.7605	1374	92545	93063	IFNA2	91801	92346	-199
	MER106B	DNA/hAT	c	506	0.7439	0.7439	1829	93340	93846				-994
	L1MCB_5	NonLTR/L1	d	242	0.7764	0.7764	1028	152177	152419	IFNA1P	149382	150015	2162
	MIRb	NonLTR/SINE/SINE2	d	48	0.88	0.88	327	153608	153656	IFNW3	157977	158549	-4321
	MER106B	DNA/hAT	d	201	0.75	0.75	821	172309	172510				-1274
	MER106B	DNA/hAT	d	341	0.7516	0.7516	713	172511	172852				-932
	MER106B	DNA/hAT	d	414	0.7431	0.7431	1077	173170	173584	IFNA10	173784	174329	-200
	MIRc	NonLTR/SINE/SINE2	d	64	0.7121	0.7121	237	180787	180851	IFND6	184867	185421	-4016			Statistic:
	MIRb	NonLTR/SINE/SINE2	d	55	0.8103	0.8103	293	188503	188558	IFNW4	193272	193844	-4714			IFNA17: MIR
	L1ME_ORF2	NonLTR/L1	c	216	0.7189	0.7189	733	199783	199999	IFNW2P	201352	201854	-1353
	MER106B	DNA/hAT	c	232	0.7543	0.7543	765	207254	207486	IFNA3L	206514	207059	-427			MER96B:	D1, 2,D5,5L,7,9, 11,11L, D1P,
	L1MCB_5	NonLTR/L1	c	1080	0.7453	0.7463	3695	211536	212616	IFNW1P	212712	215908	96			MIRc:	D6,6L,8
	MER106B	DNA/hAT	c	518	0.7605	0.7605	1374	218223	218741	IFNA2L	217479	218024	-1262			MIRb:	D3,D4,D4L,10,10L, DP
	MER106B	DNA/hAT	c	506	0.7439	0.7439	1829	219017	219523				-2044
	MIRc	NonLTR/SINE/SINE2	c	58	0.7667	0.7667	281	231288	231346	IFND8	222708	223211	-8638			MIR:	W1,W1P,W7L,
	MER106B	DNA/hAT	c	383	0.733	0.733	923	235845	236228	IFNA1	235102	235646	-1126			MIRb:	W2,W3,W4,W4L,
	MER96B	DNA/hAT	d	118	0.807	0.807	373	238808	238926	IFND1P	236856	237365	-2070			MIRc:	W5,W5L,W6,W6L,W7,
	MIRc	NonLTR/SINE/SINE2	c	68	0.7121	0.7121	225	260363	260431	IFNW7	261952	262524	1521
	MIR	NonLTR/SINE	c	174	0.7079	0.7079	503	260894	261068	IFNA17	266867	267412	5799			AW:	MIR
	MER106B	DNA/hAT	c	275	0.7292	0.7292	647	318486	318761	IFNA7	317761	318306	-1000
	MER106B	DNA/hAT	c	128	0.7717	0.7717	399	319030	319158				-1397			E:	LTR54
	MER106B	DNA/hAT	c	602	0.7211	0.7211	1794	319329	319931				-2170			B:	Tigger15a,
	MER96B	DNA/hAT	d	74	0.8571	0.8571	303	326082	326156	IFND1	322900	323995	-3256				MIR
	MER96B	DNA/hAT	d	67	0.7101	0.7101	218	326370	326437				-3537
	MIR	NonLTR/SINE	d	76	0.7375	0.7375	287	352318	352394	IFNW1P	354642	355203	-2248
	MIR	NonLTR/SINE	d	167	0.7118	0.7118	532	356069	356236				1594
	MER96B	DNA/hAT	c	34	0.9429	0.9429	257	378998	379032	IFND5	382162	382716	-3130
	MER106B	DNA/hAT	d	150	0.7662	0.7662	603	385655	385805				-969
	MER106B	DNA/hAT	d	757	0.7497	0.7497	2007	385819	386576	IFNA9	386774	387343	-198
	MER96B	DNA/hAT	c	153	0.7078	0.7143	369	396065	396218	IFNA8P	397420	398262	-1202
	MER106B	DNA/hAT	d	1034	0.745	0.745	3159	401744	402778	IFNA8	402977	403546	-199
	MIRb	NonLTR/SINE/SINE2	d	85	0.7416	0.7416	284	407547	407632	IFND3	411785	412300	-4153
	MER106B	DNA/hAT	d	1030	0.7353	0.7353	2802	415048	416078	IFNA1P	414598	416784	1480
	MER106B	DNA/hAT	d	201	0.75	0.75	821	439104	439305				-1274
	MER106B	DNA/hAT	d	341	0.7516	0.7516	713	439306	439647				-932
	MER106B	DNA/hAT	d	414	0.7431	0.7431	1077	439965	440379	IFNA10L	440579	441124	-200
	MIRc	NonLTR/SINE/SINE2	d	64	0.7121	0.7121	237	447581	447645	IFND6L	451660	452214	-4015
	MIRc	NonLTR/SINE/SINE2	d	55	0.8103	0.8103	321	455296	455351	IFNW4L	460063	460635	-4712
	MER106B	DNA/hAT	d	1010	0.7299	0.7299	2556	471347	472357	IFNA17L	472551	473096	-194
	MIR	NonLTR/SINE	d	174	0.6893	0.6893	506	478896	479070	IFNW7L	477440	478012	1630
	MIRc	NonLTR/SINE/SINE2	d	68	0.7121	0.7121	225	479533	479601				2161
	MER106B	DNA/hAT	c	1034	0.745	0.745	3159	537586	538620	IFNA8L	536560	537387	-2060
	MER2B	DNA/Mariner	d	229	0.807	0.8158	992	543889	544118	IFNA8P	542101	542942	-2017
	MER106B	DNA/hAT	d	772	0.7474	0.7474	2481	606648	607420				-754
	MER106B	DNA/hAT	d	257	0.7769	0.7769	838	607732	607989	IFNA4	608174	608743	-185
	MIRb	NonLTR/SINE/SINE2	d	86	0.7143	0.7143	239	610265	610351	IFNW2	615626	616156	-5275
	MER96B	DNA/hAT	c	34	0.9143	0.9143	242	641771	641805	IFND5L	644936	645490	-3131
	MER96B	DNA/hAT	c	114	0.7456	0.7456	248	663670	663784	IFND7	665302	665763	-1518
	MER106B	DNA/hAT	d	199	0.7178	0.7178	708	668757	668956				-942
	MER106B	DNA/hAT	d	742	0.7363	0.7363	1582	668957	669699	IFNA5	669898	670467	-199
	MER96B	DNA/hAT	c	67	0.7101	0.7101	218	689731	689798				-2583
	MER96B	DNA/hAT	c	74	0.8571	0.8571	303	690012	690086	IFND2	692381	692868	-2295
	MER106B	DNA/hAT	d	602	0.7211	0.7211	1794	696200	696802				-1023
	MER106B	DNA/hAT	d	128	0.7717	0.7717	399	696973	697101				-724
	MER106B	DNA/hAT	d	275	0.7292	0.7292	647	697370	697645	IFNA11	697825	698370	-180
	MIR	NonLTR/SINE	d	167	0.7118	0.7118	532	715936	716103	IFNW1P	714504	715067	1599
	MER96B	DNA/hAT	c	34	0.9143	0.9143	242	739165	739199	IFND9	742249	742803	-3050
	MER106B	DNA/hAT	d	163	0.747	0.747	625	745753	745916				-961
	MER106B	DNA/hAT	d	761	0.7462	0.7462	2003	745917	746678	IFNA16	746877	747446	-199
	MIRb	NonLTR/SINE/SINE2	d	96	0.72	0.72	255	750137	750233	IFNDP	751202	758329	-969
	MER106B	DNA/hAT	d	1036	0.746	0.746	3124	761537	762573	IFNA15	762771	763337	-198
	MIRb	NonLTR/SINE/SINE2	d	87	0.7363	0.7363	279	767321	767408	IFND10	771326	771841	-3918
	MER106B	DNA/hAT	d	1018	0.7364	0.7364	2790	774594	775612	IFNA1P	775812	776342	-200
	MIRc	NonLTR/SINE/SINE2	d	57	0.8475	0.8475	368	779931	779988	IFNW6	783966	784538	-3978
	MER96B	DNA/hAT	c	34	0.9429	0.9429	257	797234	797268	IFND11	800606	801160	-3338
	MER106B	DNA/hAT	d	163	0.747	0.747	625	804114	804277				-923
	MER106B	DNA/hAT	d	762	0.7531	0.7531	2087	804278	805040	IFNA6	805200	805842	-160
	MER106B	DNA/hAT	d	39	0.85	0.85	225	817157	817196				-1005
	MER106B	DNA/hAT	d	572	0.7558	0.7558	1620	817430	818002	IFNA14	818201	818770	-199
	MIR	NonLTR/SINE	d	135	0.6714	0.6714	258	822579	822714	IFND4	826125	826640	-3411
	MER106B	DNA/hAT	d	550	0.75	0.75	1843	836198	836748				-2755
	MER106B	DNA/hAT	d	484	0.7219	0.7219	938	838833	839317	IFNA13	839503	840072	-186
	MIRc	NonLTR/SINE/SINE2	d	53	0.8596	0.8596	345	843695	843748	IFNW5	849847	850419	-6099
	MER96B	DNA/hAT	c	105	0.7477	0.7477	295	871863	871968	IFNA17P	873386	873896	-1418
	MER96B	DNA/hAT	c	153	0.7078	0.7143	369	930605	930758	IFNA8P	931950	932790	-1192
	MER106B	DNA/hAT	d	1036	0.746	0.746	3124	935998	937034	IFNA15L	937232	937798	-198
	MIRb	NonLTR/SINE/SINE2	d	87	0.7363	0.7363	279	941782	941869	IFND10L	945787	946302	-3918
	MER106B	DNA/hAT	d	1018	0.7364	0.7364	2790	949055	950073	IFNA1P	950273	950803	-200
	MIRc	NonLTR/SINE/SINE2	d	57	0.8475	0.8475	368	954562	954619	IFNW6L	958597	959169	-3978
	MER96B	DNA/hAT	c	34	0.9429	0.9429	257	971864	971898	IFND11L	975236	975790	-3338
	MER106B	DNA/hAT	d	163	0.747	0.747	625	978744	978907				-929
	MER106B	DNA/hAT	d	762	0.7531	0.7531	2087	978908	979670	IFNA12	979836	980472	-166
	MER96B	DNA/hAT	c	82	0.8158	0.8158	215	990674	990756				-2076
	MER106B	DNA/hAT	d	39	0.85	0.85	225	991788	991827				-1005
	MER106B	DNA/hAT	d	572	0.7558	0.7558	1620	992061	992633	IFNA14L	992832	993401	-199
	MIR	NonLTR/SINE	d	135	0.6714	0.6714	258	997210	997345	IFND4L	1000756	1001271	-3411
	MER106B	DNA/hAT	d	484	0.7219	0.7219	938	1013464	1013948	IFNA13L	1014134	1014703	-186
	MIRc	NonLTR/SINE/SINE2	d	53	0.8596	0.8596	345	1018326	1018379	IFNW5L	1024478	1025050	-6099
	MER96B	DNA/hAT	c	105	0.7477	0.7477	295	1046494	1046599	IFNA2P	1048017	1048527	-1418
	MIR	NonLTR/SINE	c	226	0.6962	0.6962	555	1073107	1073333				-1549
	MIR	NonLTR/SINE	d	121	0.7419	0.7419	428	1073953	1074074	IFNAW	1074882	1075439	-808
	Tigger15a	DNA/Mariner	c	180	0.6649	0.6649	501	1092847	1093027				-682
	MIR	NonLTR/SINE	c	154	0.7355	0.7355	449	1096552	1096706	IFNB1	1093709	1094269	2997
	* The genomic sequence was extracted from the chromosome 1 (SSC1) contig NC_010443.4 (http://www.ncbi.nlm.nih.gov/nuccore/NC_010443.4|:224375846-225698870).
	The association of repetitive elements (REs) was examined with the Censor program http://www.girinst.org/censor/index.php) to screen the 1.3 Mbp sequence on SSC1,
	where contains all porcine Type I IFN genes except IFNK gene. The program reported the name, class, and length of the detected REs. The “similarity value (Sim)” reports
	the number of matches in the alignment normalized by the length of the alignment, while the “positive value (Pos)” reports the normalized number of alignment positions
	that produce positive scores in the alignment matrix. The location of either REs or IFN genes (ORFs) is related to the nt positions in the 1.3 Mbp region, and “distance to IFN ORF”
	was obtained to subtract the start position of a IFN ORF from the position of the closer end of the corresponding RE(s); the negative numbers indicating REs posited prior to
	5'-end of the ORFs, and positive numbers for that after 3'-end of the ORFs . The IFN genes and corresponded REs are organized according to the order localized on SSC1
	as shown in Figure 1.
