# Supplementary material for: Molecular Evolution of the Porcine Type I Interferon Family: Subtype-Specific Expression and Antiviral Activity
Source: PLoS One. 2014 Nov 5;9(11):e112378. doi: 10.1371/journal.pone.0112378 (PMC4221479; doi:10.1371/journal.pone.0112378)
Supplement: Table S2 — Gene recombination events deteted by the RDP3 package [43]. In brief, multiple sequence alignment files generated from the MUSCLE [42] programs for GENECONV assay were examined for gene recombination using multiple algorithms (including RDP, BootScan, Maxchi, and SiScan) built-in in a combinative RDP3 program with the default setting as instructed [26]. Results were converted from the RDP3 output files and, the definitions of abbreviations in the header row were listed at the bottom of the sheet. (XLSX) [file pone.0112378.s003.xlsx]

## Sheet: pIFNA-recombina
			Breakpoint Positions
		In Alignment		In Recombinant Sequence		Relative to IFNA13 Gene							Detection Methods
Recombination Event Number	Number In .RDP File	Begin	End	Begin	End	Begin	End	Recombinant Sequence(s)	Minor Parental Sequence(s)	Major Parental Sequence(s)	RDP	GENECONV	Bootscan	Maxchi	Chimaera	SiSscan	PhylPro	LARD	3Seq
1	1	5668	6496*	3075	3606*	3057	3600*	IFNA16 Gene	Unknown (IFNA13 Gene)	IFNA6	1.20386e-77	1.63945e-71	2.48795e-69	1.27251e-35	9.72574e-11	1.20824e-36	NS	NS	4.36722e-109
1								IFNA9 gene	Unknown(IFNA13L Gene)	IFNA10 gene
1										IFNA10L Gene
1										IFNA5 Gene
1										IFNA12 Gene
2	2	828	2032	26	1022	475	1306	IFNA2L Gene	IFNA8L Gene	Unknown (IFNA14L1 Gene)	4.4032e-50	3.69162e-51	1.31987e-48	3.09901e-34	1.24105e-08	2.08365e-54	NS	NS	1.92819e-71
2									IFNA8 Gene	Unknown(IFNA14L2 Gene)
3	3	6112	6496*	3356	3600*	3299	3600*	IFNA15 Gene	Unknown (IFNA14L1 Gene)	IFNA8L Gene	3.35309e-47	1.30158e-46	1.18307e-43	5.733e-19	2.68764e-16	2.06503e-16	NS	NS	1.70494e-39
3								IFNA15L Gene	Unknown(IFNA14L2 Gene)	IFNA8 Gene
3										IFNA5 Gene
3										IFNA6
3										IFNA12 Gene
4	4	3004	4812	665	1829	1543	2678	IFNA1 Gene	IFNA2L Gene	Unknown (IFNA11 Gene)	1.05684e-28	1.98525e-38	7.03925e-23	4.11327e-14	1.50834e-11	2.11108e-22	NS	NS	7.76621e-34
4								IFNA10 gene	IFNA2 Gene	Unknown(IFNA7 Gene)
4								IFNA10L Gene	IFNA15 Gene
4								IFNA5 Gene	IFNA15L Gene
4								IFNA6	IFNA8 Gene
4								IFNA12 Gene	IFNA8L Gene
4									IFNA10 gene
4									IFNA6
4									IFNA12 Gene
4									IFNA9 gene
4									IFNA16 Gene
5	5	5826	6390*	3086	3573*	3064	3546*	IFNA5 Gene	IFNA13 Gene	Unknown (IFNA8L Gene)	3.09451e-20	2.75179e-07	1.46838e-20	7.93666e-12	3.10308e-12	5.01504e-15	NS	NS	1.38995e-18
5								IFNA1 Gene[P]	IFNA13L Gene	Unknown(IFNA14L1 Gene)
5								IFNA10 gene		Unknown(IFNA14L2 Gene)
5								IFNA10L Gene
5								IFNA6
5								IFNA12 Gene
6	6	5088	5825*	2847	3065*	2842	3063*	IFNA6	Unknown (IFNA14L1 Gene)	IFNA8L Gene	6.8352e-20	NS	2.33875e-11	3.63899e-06	2.1578e-06	1.28483e-10	NS	NS	3.3451e-10
6								IFNA10 gene	Unknown(IFNA14L2 Gene)	IFNA15 Gene
6								IFNA10L Gene		IFNA15L Gene
6								IFNA5 Gene		IFNA8 Gene
6								IFNA12 Gene
6								IFNA9 gene
6								IFNA16 Gene
7	7	4109	5280	2152	2939	2144	2963	IFNA17 Gene	IFNA2 Gene	IFNA11 Gene	8.29316e-10	6.41264e-18	6.71041e-17	2.179e-09	1.61225e-11	1.03995e-15	NS	NS	3.65099e-15
7								IFNA17L Gene	IFNA2L Gene
8	8	5610	6496*	3098	3660*	2999	3600*	IFNA2L Gene	Unknown (IFNA11 Gene)	IFNA13L Gene	3.24352e-17	1.58766e-15	1.18552e-16	2.46788e-06	7.20199e-16	2.72527e-32	NS	NS	8.43023e-16
8								IFNA2 Gene[P]		IFNA13 Gene
9	11	916	2368	213	915	558	1354	IFNA11 Gene	IFNA8 Gene	IFNA13L Gene	1.35977e-14	NS	1.64164e-10	1.67154e-11	1.59888e-11	1.16077e-24	NS	NS	3.5435e-05
9								IFNA7 Gene	IFNA4 Gene	IFNA13 Gene
9									IFNA15 Gene
9									IFNA15L Gene
9									IFNA8L Gene
9									IFNA10 gene
9									IFNA9 gene
9									IFNA16 Gene
10	14	2035*	2893	1222*	1415	1309*	1476	IFNA14L2 Gene	IFNA12 Gene	IFNA3	NS	6.50848e-08	5.89249e-05	0.0136624	NS	NS	NS	NS	NS
10								IFNA14L1 Gene[P]	IFNA10 gene	IFNA1L Gene
10									IFNA10L Gene
10									IFNA5 Gene
10									IFNA6
10									IFNA9 gene
10									IFNA16 Gene
11	15	4654	4890	2513	2713	2531	2734	IFNA11 Gene	Unknown (IFNA14L2 Gene)	IFNA13L Gene	NS	8.06952e-08	2.221e-05	0.00184306	NS	NS	NS	NS	NS
11								IFNA7 Gene	Unknown(IFNA14L1 Gene)	IFNA13 Gene
11										IFNA9 gene
12	16	2376	5077*	1333	2802*	1362	2831*	IFNA13L Gene	IFNA4 Gene	Unknown (IFNA16 Gene)	NS	NS	NS	3.04776e-07	3.81709e-06	NS	NS	NS	NS
12								IFNA13 Gene		Unknown(IFNA15 Gene)
12										Unknown(IFNA15L Gene)
12										Unknown(IFNA8 Gene)
12										Unknown(IFNA8L Gene)
12										Unknown(IFNA9 gene)
13	17	3831	4929*	1842	2744*	1878	2772*	IFNA9 gene	Unknown (IFNA13 Gene)	IFNA14L1 Gene	NS	NS	NS	6.82269e-08	0.000998592	NS	NS	NS	0.000989334
13								IFNA15 Gene[T]	Unknown(IFNA13L Gene)	IFNA14L2 Gene
13								IFNA15L Gene[T]
13								IFNA8 Gene
13								IFNA8L Gene
13								IFNA16 Gene
14	18	555*	1886*	204*	1125*	221*	1205*	IFNA14L2 Gene	Unknown (IFNA4 Gene)	IFNA8 Gene	1.04332e-11	NS	6.51348e-10	1.98884e-10	8.44486e-11	2.08703e-16	NS	NS	2.55351e-13
15	20	3850	4929*	1924	2807*	1890	2772*	IFNA2L Gene	Unknown (IFNA13 Gene)	IFNA14L2 Gene	NS	NS	NS	1.30541e-06	0.00136775	NS	NS	NS	0.000167616
15								IFNA1 Gene	Unknown(IFNA13L Gene)	IFNA14L1 Gene
15								IFNA5 Gene[T]
16	21	3655	3831	1682	1849	1711	1878	IFNA13L Gene	Unknown (IFNA14L2 Gene)	IFNA10L Gene	NS	0.0399065	NS	4.36786e-06	NS	NS	NS	NS	NS
16								IFNA13 Gene	Unknown(IFNA14L1 Gene)	IFNA10 gene
16									Unknown(IFNA6)
16									Unknown(IFNA12 Gene)
17	22	5086*	5609*	2891*	3097*	2840*	2998*	IFNA2L Gene	Unknown (IFNA14L1 Gene)	IFNA4 Gene	NS	NS	NS	1.48558e-05	NS	NS	NS	NS	0.0100116
17									Unknown(IFNA14L2 Gene)
17									Unknown(IFNA15 Gene)
17									Unknown(IFNA15L Gene)
17									Unknown(IFNA8 Gene)
17									Unknown(IFNA8L Gene)
18	23	4813*	5011*	2676*	2851*	2679*	2818*	IFNA14L1 Gene	IFNA12 Gene	Unknown (IFNA10 gene)	2.03432e-05	NS	5.38373e-06	0.000195513	NS	NS	NS	NS	2.73457e-06
18								IFNA14L2 Gene	IFNA6	Unknown(IFNA10L Gene)
19	24	3630	3809*	1688	1857*	1690	1856*	IFNA17 Gene	Unknown (IFNA14L1 Gene)	IFNA16 Gene	NS	0.000103152	3.84612e-06	2.84843e-06	NS	NS	NS	NS	NS
19									Unknown(IFNA14L2 Gene)	IFNA9 gene
20	25	3810*	3986*	1924*	2096*	1857*	2021*	IFNA3	IFNA17 Gene	IFNA4 Gene	0.000101115	NS	3.39448e-05	NS	NS	NS	NS	NS	NS
20								IFNA1L Gene
21	26	3662	3749*	1758	1841*	1718	1800*	IFNA8L Gene	IFNA16 Gene	IFNA15 Gene	0.000140389	NS	1.24706e-05	0.0353355	NS	NS	NS	NS	NS
21								IFNA8 Gene		IFNA15L Gene
22	27	4751*	4803	783*	834	2617*	2669	IFNA17L Gene	Unknown (IFNA3)	IFNA17 Gene	NS	0.00131125	NS	NS	NS	NS	NS	NS	4.03418e-06
22									Unknown(IFNA1L Gene)
23	28	3634	3940	1674	1977	1692	1979	IFNA14L1 Gene	IFNA10 gene	IFNA4 Gene	NS	NS	NS	0.000350007	0.0186368	2.82327e-09	NS	NS	NS
23								IFNA14L2 Gene	IFNA10L Gene
23								IFNA6
23								IFNA12 Gene
24	29	2980	3613	1485	1688	1532	1682	IFNA1L Gene	Unknown (IFNA16 Gene)	IFNA14L2 Gene	NS	2.44735e-05	NS	0.00323282	NS	NS	NS	NS	NS
24								IFNA3	Unknown(IFNA9 gene)	IFNA14L1 Gene
25	30	6226	6376*	3400	3524*	3405	3536*	IFNA10 gene	IFNA5 Gene	Unknown (IFNA1 Gene)	NS	0.013761	NS	0.0229724	NS	NS	NS	NS	NS
25								IFNA10L Gene
26	31	5846	6496*	3052	3563*	3081	3600*	IFNA13L Gene	IFNA11 Gene	Unknown (IFNA17 Gene)	NS	NS	0.0429346	0.0358826	NS	6.78782e-11	NS	NS	NS
26								IFNA13 Gene
* = The actual breakpoint position is undetermined (it was most likely overprinted by a subsequent
recombination event).
Minor Parent = Parent contributing the smaller fraction of sequence.
Major Parent = Parent contributing the larger fraction of sequence.
Unknown = Only one parent and a recombinant need be in the alignment for a recombination event to be detectable.
The sequence listed as unknown was used to infer the existance of a missing parental sequence.
NS = No significant P-value was recorded for this recombination event using this method.

## Sheet: pIFND-recombina
			Breakpoint Positions
		In Alignment		In Recombinant Sequence		Relative to IFND1 gene							Detection Methods
Recombination Event Number	Number In .RDP File	Begin	End	Begin	End	Begin	End	Recombinant Sequence(s)	Minor Parental Sequence(s)	Major Parental Sequence(s)	RDP	GENECONV	Bootscan	Maxchi	Chimaera	SiSscan	PhylPro	LARD	3Seq
1	1	3908	5021	2472	3374	2677	3739	IFND3 gene	Unknown (IFND4 Gene)	IFND10 Gene	2.07856e-28	1.1709e-26	1.08198e-27	7.9781e-10	0.00359799	9.94737e-13	NS	NS	1.17929e-24
1									Unknown(IFND4L Gene)	IFND10L Gene
2	2	792	1388	125	631	323	713	IFND5 gene	Unknown (IFND7 Gene)	IFND6L gene	9.98321e-26	2.13552e-24	7.74783e-25	7.23751e-16	1.78101e-11	3.92669e-25	NS	NS	NS
2								IFND5L Gene		IFND8 Gene
2								IFND9 Gene		IFND6
2								IFND11 Gene
2								IFND11L Gene
3	3	4622	5162*	2989	3506*	3370	3867*	IFND9 Gene	Unknown (IFND7 Gene)	IFND6L gene	0.000449531	NS	4.1356e-05	4.06993e-13	1.4119e-09	NS	NS	NS	0.000344949
3								IFND5 gene		IFND6
3								IFND5L Gene
3								IFND11 Gene
3								IFND11L Gene
4	4	597*	852	220*	432	172*	347	IFND7 Gene	Unknown (IFND10 Gene)	IFND6L gene	1.39463e-12	8.00761e-09	1.19621e-10	0.000260402	0.000749471	2.30032e-13	NS	NS	NS
4									Unknown(IFND4 Gene)	IFND8 Gene
4									Unknown(IFND4L Gene)	IFND6
4									Unknown(IFND3 gene)
4									Unknown(IFND10L Gene)
5	5	197*	791*	0*	124*	0*	323*	IFND5 gene	Unknown (IFND4 Gene)	IFND6	2.66355e-12	NS	5.88526e-10	0.000218043	1.58263e-06	NS	NS	NS	4.63741e-07
5								IFND5L Gene	Unknown(IFND4L Gene)	IFND8 Gene
5								IFND9 Gene	Unknown(IFND10 Gene)	IFND6L gene
5								IFND11 Gene	Unknown(IFND10L Gene)
5								IFND11L Gene
6	8	1572	1996	1102	1425	853	1206	IFND8 Gene	IFND2 Gene	IFND10 Gene	3.6969e-07	0.000301942	2.28494e-05	8.93527e-07	5.9925e-05	6.35418e-05	NS	NS	NS
6								IFND5 gene	IFND1 gene	IFND4 Gene
6								IFND5L Gene		IFND4L Gene
6								IFND9 Gene		IFND10L Gene
6								IFND11 Gene
6								IFND11L Gene
6								IFND7 Gene[P]
6								IFND6
6								IFND6L gene
7	9	1778*	2466	1211*	1531	997*	1358	IFND7 Gene	IFND10 Gene	IFND8 Gene	0.00010504	NS	0.00193689	NS	NS	NS	NS	NS	NS
7									IFND4 Gene
7									IFND4L Gene
7									IFND10L Gene
8	10	242*	322	5*	66	3*	36	IFND8 Gene	IFND4L Gene	Unknown (IFND10 Gene)	0.000181813	0.0185913	6.67546e-05	0.00358074	NS	NS	NS	NS	NS
8									IFND4 Gene	Unknown(IFND3 gene)
8										Unknown(IFND10L Gene)
9	11	719*	785	671*	724	270*	319	IFND4 Gene	IFND8 Gene	IFND3 gene	0.000481279	NS	NS	2.34127e-05	NS	NS	NS	NS	NS
9								IFND4L Gene	IFND6	IFND10 Gene
9									IFND6L gene	IFND10L Gene
10	13	1356	1544*	833	995*	681	837*	IFND7 Gene	Unknown (IFND2 Gene)	IFND4L Gene	NS	NS	NS	0.01545	NS	1.95129e-06	NS	NS	NS
10								IFND9 Gene[T]		IFND4 Gene
10								IFND8 Gene
11	15	3710	3965	2250	2502	2482	2734	IFND8 Gene	Unknown (IFND11 Gene)	IFND6L gene	NS	NS	NS	0.00602581	NS	7.51952e-12	NS	NS	NS
11									Unknown(IFND5 gene)	IFND6
11									Unknown(IFND5L Gene)
11									Unknown(IFND9 Gene)
11									Unknown(IFND11L Gene)
12	16	3528*	4064*	2094*	2622*	2300*	2833*	IFND6	IFND5L Gene	IFND8 Gene	NS	NS	NS	0.00403338	NS	9.44813e-26	NS	NS	NS
12								IFND9 Gene	IFND5 gene
12								IFND11 Gene	IFND9 Gene
12								IFND11L Gene	IFND11 Gene
12									IFND11L Gene
13	17	4617*	5435*	3365*	4140*	3365*	4140*	IFND1 gene	IFND11L Gene	Unknown (IFND6)	NS	NS	NS	0.0413033	NS	8.22785e-34	NS	NS	NS
* = The actual breakpoint position is undetermined (it was most likely overprinted by a subsequent
recombination event).
Minor Parent = Parent contributing the smaller fraction of sequence.
Major Parent = Parent contributing the larger fraction of sequence.
Unknown = Only one parent and a recombinant need be in the alignment for a recombination event to be detectable.
The sequence listed as unknown was used to infer the existance of a missing parental sequence.
NS = No significant P-value was recorded for this recombination event using this method.

## Sheet: pIFNW-recombina
			Breakpoint Positions
		In Alignment		In Recombinant Sequence		Relative to IFNW1							Detection Methods
Recombination Event Number	Number In .RDP File	Begin	End	Begin	End	Begin	End	Recombinant Sequence(s)	Minor Parental Sequence(s)	Major Parental Sequence(s)	RDP	GENECONV	Bootscan	Maxchi	Chimaera	SiSscan	PhylPro	LARD	3Seq
1	1	490	1578	250	1225	224	1260	IFNW3 gene	IFNW6L Gene	IFNW4 gene	8.79291e-24	4.50329e-25	1.12453e-25	4.97331e-21	1.25796e-21	1.51395e-25	NS	NS	2.19688e-36
1									IFNW6 Gene	IFNW5L1 gene
2	2	2126	3297	1714	2613	1763	2634	IFNW7 Gene	IFNW4 gene	Unknown (IFNW6L Gene)	2.93534e-20	3.16476e-05	3.50544e-16	2.36345e-12	2.17369e-13	3.49251e-10	NS	NS	5.4956e-14
2								IFNW7L Gene	IFNW3 gene	Unknown(IFNW6 Gene)
2									IFNW5L1 gene
3	3	3223	4006	2561	3297	2561	3297	IFNW1	IFNW2 gene	IFNW3 gene	8.17226e-17	6.08252e-12	1.43235e-11	4.14028e-10	1.4678e-13	5.27712e-26	NS	NS	5.4956e-14
4	4	2724	3218*	2042	2536*	2063	2557*	IFNW6L Gene	Unknown (IFNW1)	IFNW3 gene	8.58193e-12	NS	2.79236e-11	5.71217e-06	2.98462e-07	1.30362e-05	NS	NS	3.86639e-05
4								IFNW6 Gene		IFNW5L1 gene
4										IFNW4 gene
5	5	298	542	95	210	135	256	IFNW2 gene	IFNW6 Gene	IFNW7 Gene	1.42932e-07	1.16381e-10	2.97583e-05	5.36386e-05	0.0109721	1.75851e-13	NS	NS	NS
5									IFNW6L Gene	IFNW7L Gene
5									IFNW5L1 gene
5									IFNW4 gene
6	6	110*	297*	2*	95*	48*	135*	IFNW2 gene	IFNW1	IFNW7L Gene	2.15493e-09	NS	6.4888e-08	0.000145293	8.76496e-05	1.1096e-06	NS	NS	NS
6										IFNW7 Gene
7	9	2722	3034	2061	2373	2061	2373	IFNW1	IFNW5L1 gene	Unknown (IFNW5L2 Gene)	0.000150989	NS	NS	0.00576649	NS	NS	NS	NS	NS
7									IFNW3 gene	Unknown(IFNW5 Gene)
7									IFNW4 gene
8	10	3392*	3606	2727*	2902	2728*	2935	IFNW3 gene	IFNW2 gene	Unknown (IFNW1)	NS	NS	NS	0.000342637	0.00768329	NS	NS	NS	NS
8								IFNW6 Gene[T]
8								IFNW6L Gene[T]
8								IFNW5L1 gene[T]
8								IFNW4 gene[T]
9	12	2974*	3368*	2261*	2648*	2313*	2705*	IFNW6 Gene	Unknown (IFNW5 Gene)	IFNW4 gene	0.00302762	NS	0.00713138	NS	NS	NS	NS	NS	NS
9								IFNW6L Gene		IFNW3 gene
9										IFNW5L1 gene
* = The actual breakpoint position is undetermined (it was most likely overprinted by a subsequent
recombination event).
Minor Parent = Parent contributing the smaller fraction of sequence.
Major Parent = Parent contributing the larger fraction of sequence.
Unknown = Only one parent and a recombinant need be in the alignment for a recombination event to be detectable.
The sequence listed as unknown was used to infer the existance of a missing parental sequence.
NS = No significant P-value was recorded for this recombination event using this method.
